# Supplementary material for: Marine turtles are only minimally sexually size dimorphic, a pattern that is distinct from most nonmarine aquatic turtles
Source: Ecol Evol. 2022 Jun 2;12(6):e8963. doi: 10.1002/ece3.8963 (PMC9163671; doi:10.1002/ece3.8963)
Supplement: Supplementary file 1 — Table S1‐S4 [file ECE3-12-e8963-s002.xlsx]

## Sheet: Electronic Supplement
Supplementary Materials (Marine turtles are not sexually size dimorphic, a pattern that is distinct from non-marine aquatic turtles)
Contents:
Supplementary Table 1. A summary of data from the primary literature reported in six prior reviews that we examined for accuracy and completeness.
Supplementary Table 2. A new compilation of mean body size data for 36 different populations of the seven species of marine turtles based on examination of primary sources.
Supplementary Table 3. Compilation of mean body size data of 94 species of marine and non-marine but fully aquatic turtles.
Supplementary Table 4. Compilation of mean body size data of 11 turtle families containing the 94 species of marine and non-marine but fully aquatic turtles.
LEGEND FOR TABLES
Supplementary Table 1. A summary of data from the primary literature reported in six prior reviews and their respective supplementary datasets that we examined for accuracy and completeness.
Confirmed	Were we able to confirm used data from cited primary source (Yes/No)
Citation	Citaton of primary source
Species	Marine turtle species: Cc = Caretta caretta, Cm = Chelonia mydas, Dc = Dermochelys coriacea, Ei = Eretmochelys imbricata, Lk = Lepidochelys kempii, Lo= Lepidochelys olivacea, Nd = Natator depressus
Location	Location of sample collection
Inlcuded in Study	Citation of study that incldued values of given primary source
n.F	Sample size of females
F.CL	Female carapace length mean value
n.M	Sample size of males
M.CL	Male carapace length mean value
Full citations of review studies checked against their primary sources for marine turtle body size data:
[1] Agha, M., Ennen, J.R., Nowakowski, A.J., Lovich, J.E., Sweat, S.C. & Todd, B.D. 2018 Macroecological patterns of sexual size dimorphism in turtles of the world. Journal of Evolutionary Biology 31, 336-345. (doi:10.1111/jeb.13223).
[2] Ceballos, C.P., Adams, D.C., Iverson, J.B. & Valenzuela, N. 2013 Phylogenetic patterns of sexual size dimorphism in turtles and their implications for Rensch’s rule. Evolutionary Biology 40, 194-208. (doi:10.1007/s11692-012-9199-y).
[3] Halámková, L., Schulte, I.I.J.A. & Langen, T.A. 2013 Patterns of sexual size dimorphism in Chelonia. Biological Journal of the Linnean Society 108, 396-413. (doi:10.1111/j.1095-8312.2012.02015.x).
[4] Regis, K.W. & Meik, J.M. 2017 Allometry of sexual size dimorphism in turtles: a comparison of mass and length data. PeerJ 5, e2914. (doi:10.7717/peerj.2914).
[5] Gibbons, J.W. & Lovich, J.E. 1990 Sexual dimorphism in turtles with emphasis on the slider turtle (Trachemys scripta). Herpetological Monographs 4, 1-29.
[6] Berry, J.F. & Shine, R. 1980 Sexual size dimorphism and sexual selection in turtles (Order Testudines). Oecologia 44, 185-191.
[7] Gosnell, S.J., Rivera, G. & Blob, R.W. 2009 A phylogenetic analysis of sexual size dimorphism in turtles. Herpetologica 65, 70-81. (doi:10.1655/07-057r2.1).
[8] Turtle Taxonomy Working Group, Rhodin, A.G.J., Iverson, J.B., Bour, R., Fritz, U., Georges, A., Shaffer, H.B. & van Dijk, P.P. 2017 Turtles of the World: Annotated Checklist and Atlas of Taxonomy, Synonymy, Distribution, and Conservation Status. In Conservation Biology of Freshwater Turtles and Tortoises: A Compilation Project of the IUCN/SSC Tortoise and Freshwater Turtle Specialist Group (e…
Table 2. A new compilation of mean body size data for 36 different populations of the seven species of marine turtles based on examination of primary sources.
Citation	Primary Source of Data
Species	Marine turtle species: Cc = Caretta caretta, Cm = Chelonia mydas, Dc = Dermochelys coriacea, Ei = Eretmochelys imbricata, Lk = Lepidochelys kempii, Lo= Lepidochelys olivacea, Nd = Natator depressus
Location	Location where samples were taken
Basin	Ocean basin the samples were taken
CL	What type of measurment of carpace length were taken (CCL = Curved Carapace Length, SCL = Straight Carapace Length)
Female.N	Female sample size
Female.CL	Female carapace length mean value
Female.CL.Range	Range of values
Female.CL.SE	Standard Error
Male.N	Male sample size
Male.CL	Male carapace length mean value
Male.CL.Range	Range of values
Male.CL.SE	Standard Error
Supplementary Table 3. Compilation of mean body size data of 94 species of marine and non-marine aquatic turtles.
Species	Turtle species
Family	Turtle family
n (populations)	Number of populations surveyed and included in mean values
Larger sex	The larger sex in this species (M = males, F = Females)
F.CL	Female carapace length mean value
F.CL.SE	Standard error of mean carapace length of females
M.CL	Male carapace length mean value
M.CL.SE	Standard error of mean carapace length of males
Habitat_Type	Main habitat for species (A = fully aquatic, M = marine)
Habitat	Main habitat for species coded (1 = fully aquatic, 2 = marine)
SDI_ln	Sexual Dimorphism Index based on Logarithm
SDI_LG	Sexual Dimorphism Index based on Lovich and Gibbons, and values in case where males are larger arbitrarily defined as positive and values in case where females are larger arbitrarily defined as negative
Supplementary Table 4. Compilation of mean body size data of 11 turtle families containing the 94 species of marine and non-marine but fully aquatic turtles.
Family	Turtle family
n (species)	Number of species in family
Larger sex	Larger sex in turtle family
Habitat_Type	Preferred habitat of turtle family (A = fully aquatic, M = marine)
Habitat	Preferred habitat of turtle family coded (1 = fully aquatic, 2 = marine)
F.CL	Female carapace length mean value
M.CL	Male carapace length mean value
SDI_ln	Sexual Dimorphism Index based on Logarithm
SDI_LG

## Sheet: Supplementary Table 1
Supplementary Table 1. A summary of data from the primary literature reported in six prior reviews that we examined for accuracy and completeness. Values used in each study that reportedly came from the primary literature are given in the table. Colours indicate that values could not be confirmed.
				Berry & Shine	Gibbons & Lovich					Ceballos (=Agha)					Regis & Meik					Halamkova
Source Confirmed	Citation	Species	Location	Inlcuded in Study	Inlcuded in Study	n.F	F.CL	n.M	M.CL	Inlcuded in Study	n.F	F.CL	n.M	M.CL	Inlcuded in Study	n.F	F.CL	n.M	M.CL	Inlcuded in Study	n.F	F.CL	n.M	M.CL
No	Dodd & Kenneth 1988	Cc								X		92.75		92.88	X		92.75		92.88
No	Ernst et al. 2007	Cc								X		92.75		92.88
Yes	Hughes 1974	Cc													X	7	79.2	3	81.5
Yes	Marquez 1990	Cc													X	423	109	39	99.5	X	423	109	39	99.5
Yes	Ruckdeschel & Zug 1982	Cc	Georgia		X	14	97.7	8	97.6
Yes	Van Buskirk 1994	Cc								X		92.75		92.88
Yes	Booth & Peters 1972	Cm		X
Yes	Caldwell 1962	Cm													X	36	84.3	14	79.28
No	Ernst et al. 2007	Cm								X		96.28		88.78	X		96.28		88.78
Yes	Frazier 1971	Cm	Aldabra	X	X	54	101.1	83	97.5
Yes	Hirth & Carr 1970	Cm	W. Indian Ocean	X	X	178	88.1	111	90.4
Yes	Hughes 1974	Cm													X	59	105.3		100
Yes	Limpus 1993	Cm													X	1942	124	367	114	X	1942	124	367	114
Yes	Marquez 1990	Cm													X	171	107	49	99	X	171	107	49	99
Yes	Witzell 1982	Cm	W. Samoa		X	9	96.9	5	92.2
Yes	Hughes 1974	Dc													X	4	147.1	1	155
No	James & Mrosovsky 2004	Dc													X	112	176	10	168.5	X	112	176	10	168.5
No	James et al. 2005a	Dc																		X	112	176	10	168.5
No	James et al. 2005b	Dc																		X	112	176	10	168.5
Yes	Carr et al. 1966	Ei	Costa Rica		X	62	83.1	3	80.1
Yes	Ernst & Barbour 1972 (=Carr et al. 1966)	Ei		X (Carr et al. 1966)
Yes	Gibbons & Lovich 1990	Ei								X		83.1		80.1	X		83.1		80.1
Yes	Nietschmann 1981	Ei													X	32	87	17	85.1	X	32	87	17	85.1
Yes	Witzell 1983	Ei													X	32	76.5	17	77.8
No	Ernst et al. 2007	Lk								X	?	58.5		60.5	X		58.5		60.5
Yes	Shaver et al. 2005	Lk													X	69	71.9	11	64.3	X	69	71.9	11	64.3
Yes	Witzell 2005	Lk								X	?	58.5		60.5	X		58.5		60.5
No	Zug et al. 1997	Lk								X	?	58.5		60.5	X		58.5		60.5
No	Beavers & Cassanol 1996	Lo								X	?	70.1		66.52
No	da Silva et al. 2007	Lo								X	?	70.1		66.52
No	Plotkin et al. 1996	Lo								X	?	70.1		66.52
No	Pritchard & Trebbau 1984	Lo	India								?	70.1		66.52	X		73.5		69	X		73.5		69
Yes	Silas et al. 1984	Lo	India		X	39	64.1	15	64											X		73.5		69
No	Zug et al. 1997	Lo								X	?	70.1		66.52

## Sheet: Supplementary Table 2
Supplementary Table 2. A new compilation of mean body size data for 36 different populations of the seven species of marine turtles based on examination of primary sources.
Citation	Species	Location	Basin	CL	Female.N	Female.CL	Femal.CL.Range	Female.CL.SE	Male.N	Male.CL	Male.CL.Range	Male.CL.SE
Hughes 1974 (in Dodd & Kenneth 1988)	Caretta caretta	Natal, South Africa	Indian Ocean	CCL	23	84.7	71-94		14	86.7	79-98.5
Limpus 1985 (in Dodd & Kenneth 1988)	Caretta caretta	Queensland	Pacific	CCL	2207	95.8	80-113.5		50	96.6	89-104
Marquez 1990	Caretta caretta	Quintana Roo, Mexico	Atlantic	SCL	423	90.5	73-109		39	86.5	75.3-99.5
Pajuelo et al. 2016	Caretta caretta	Northwest Atlantic	Atlantic	SCL					16	84.2	78.7-90.5
Vander Zanden et al. 2015,	Caretta caretta	Northwest Atlantic	Atlantic	CCL	51	97.55	80.9-116
Ruckdeschel & Zug 1982	Caretta caretta	Georgia	Atlantic	CCL	14	97.7		2.5046	10	99.1		3.01022
Balazs	Chelonia mydas	Hawaii	Pacific	SCL	25	91.892	85.1-100.6		4	80.175	78.1-81.3
Balazs 1980	Chelonia mydas	French Frigate Shoals	Pacific	SCL	379	92.2	80-106.2		3	79.8	78.1-82.6
Caldwell 1962	Chelonia mydas	Baja California	Pacific	SCL	36	84.3			14	79.28
Frazier 1971	Chelonia mydas	Aldabra Atoll, Seychelles	Indian Ocean	CCL	54	108.3	96.5-120		84	102	94-115.5
Green 1994	Chelonia mydas	Galapagos	Pacific	SCL	5607	81.4	66.7-106.6		611	77	64-94
Hirth & Carr 1970	Chelonia mydas	W. Indian Ocean	Indian Ocean		178	88.1			111	90.4
Hirth & Carr 1971	Chelonia mydas	Seychelles Gulf of Aden	Indian Ocean	SCL	123	95.1278			60	87.9789
Hughes 1974	Chelonia mydas	Tromelin Island	Indian Ocean	CCL	44	110.84			1	100
Limpus & Reed 1985a	Chelonia mydas	Heron Island, Australia	Pacific	CCL	16	103	91.5-109.5		24	98	90.5-105.5
Limpus & Reed 1985b	Chelonia mydas	Gulf of Carpenteria, Australia	Indopacific	CCL	18	107.6	98-123.5		9	98.4	92.5-104.5
Limpus 1993	Chelonia mydas	GBR, Australia	Pacific	CCL	1942	107	91-124		361	100.6	89.5-114.5
Limpus and Preece 1992 (in Limpus 2007)	Chelonia mydas	Bountiful and Rocky Islands, Australia	Pacific	CCL	219	102.7	91.4-114.1		27	94.9	88.6-106.1
Limpus et al. 2003 (in Limpus 2007)	Chelonia mydas	Raine Island, Australia	Pacific	CCL	20947	106	86-130.1		37	99.4	90.5-114.5
Marquez 1990	Chelonia mydas	Gulf of California	Pacific	CCL	171	74.6	59-107		49	80.9	60-99
Miller 1989	Chelonia mydas	Karan Island, Saudi Arabia	Indian Ocean	CCL	43	98.8	81.5-108.5		21	91.3	84-96
Miller 1989	Chelonia mydas	Dawhat, Saudi Arabia	Indian Ocean	CCL	21	100.6	94-113		14	94.7	87-103
Pritchard 1971	Chelonia mydas	Galapagos	Pacific	SCL	88	81.2223	72-94		2	81	80-82
Witzell 1982	Chelonia mydas	Western Samoa	Pacific	SCL	9	96.9	91.5-109	2.53813	5	92.2	86.5-102	2.04593
James et al. 2007	Dermochelys coriacea	Nova Scotia, Canada	Atlantic	CCL	50	155.9	148.053-171.108		22	155.491	148.4-168.5
Brongersma 1972	Dermochelys coriacea	East Atlantic	Atlantic	CCL	2	153	142-164		2	156.5	150.5-162.5
Brongersma 1972	Dermochelys coriacea	East Atlantic	Atlantic	SCL	2	151.25	144.5-158	1.35595	4	147	138.5-162.5	3.01256
Carr et al. 1966 (Ernst & Barbour 1972)	Eretmochelys imbricata	Costa Rica	Atlantic		62	83.1	74.93-91.44		3	80.16	79.3-81.3
Limpus 2007	Eretmochelys imbricata	Queensland, Austrlia	Pacific	CCL	2782	81.9125	63.5-95.0		34	81.05	74.6-85.0
Nietschmann 1972b	Eretmochelys imbricata	Nicaragua	Atlantic	SCL	32	76.5		2.03122	17	77.8	71.4-85.0	0.969656
Pritchard & Marquez 1973	Lepidochelys kempii	Mexico, Gulf of Mexico	Atlantic	SCL	281	65			4	64.375	53.5-72
Shaver et al. 2005; Shaver & Rubio 2008	Lepidochelys kempii	Gulf of Mexico	Atlantic	SCL (converted from CCL using Schmid & Witzell 1997 formula for males)	36	62.4	57.2-66.5	1.3	11	60.8	56-64.3	1.7875
Frazier 1984	Lepidochelys olivacea	Mexico	Pacific	CCL	81	67.65			17	68.49
Plotkin et al. 1996, Kalb	Lepidochelys olivacea	Nancite, Costa Rica	Pacific	CCL	242	67.75			11	67.66	68.5-72
Silas et al. 1987	Lepidochelys olivacea	India	Indian Ocean	SCL	39	64.5333	63-75		15	64.0254
Figgener (unpublished)	Lepidochelys olivacea	Ostional, Costa Rica	Pacific	CCL	101	66.8099	59.7-74.9	0.747814	101	66.3782	60.3-76.6	0.973293
Limpus 2007	Natator depressus	Australia, Gulf of Carpentaria	IndoPacific	CCL	413	88.7	80.5-97.0		1	83.1

## Sheet: Supplementary Table 3
Supplementary Table 3. Compilation of mean body size data of 94 species of marine and non-marine aquatic turtles
Species	Family	n (populations)	Larger sex	F.CL	F.CL.SE	M.CL	M.CL.SE	Habitat_Type	Habitat	SDI_ln	SDI_LG
Carettochelys insculpta	Carettochelyidae	3	F	45.7	4.50037	36.6667	4.53186	A	1	-0.22023	0.246364
Acanthochelys spixii	Chelidae	2	F	13.8105	0.1675	12.907	0.028	A	1	-0.0676594	0.0700008
Chelodina burrungandjii	Chelidae	2	F	26.005	1.095	20.97	1.03	A	1	-0.215196	0.240105
Chelodina canni	Chelidae	1	F	22.1	NA	16.1	NA	A	1	-0.316758	0.372671
Chelodina expansa	Chelidae	1	F	38.2	NA	32.8	NA	A	1	-0.152407	0.164634
Chelodina mccordi	Chelidae	1	F	18.95	NA	17.95	NA	A	1	-0.0542138	0.0557103
Chelodina parkeri	Chelidae	2	F	25.85	3.05	22.95	2.45	A	1	-0.118993	0.126362
Chelodina reimanni	Chelidae	2	F	19.3	1.3	18.1	2.6	A	1	-0.0641932	0.0662983
Chelus fimbriatus	Chelidae	4	F	39.205	2.99165	31.2	2.81425	A	1	-0.228386	0.256571
Elseya albagula	Chelidae	1	F	38.59	NA	26.2	NA	A	1	-0.387234	0.472901
Elseya branderhorsti	Chelidae	2	M	29.9	11.4	32.15	4.05	A	1	0.072554	-0.0752508
Elseya dentata	Chelidae	2	F	32.415	4.985	26.25	3.75	A	1	-0.210955	0.234857
Elseya latisternum	Chelidae		F	26.23		19.93		A	1	-0.274678	0.316106
Elseya novaeguineae	Chelidae	2	F	23.55	NA	20.45	NA	A	1	-0.141143	0.151589
Elusor macrurus	Chelidae	1	M	32.6	NA	38	NA	A	1	0.153274	-0.165644
Emydura macquarii	Chelidae	5	F	24.604	2.46857	20.754	2.35783	A	1	-0.17017	0.185506
Emydura subglobosa	Chelidae	2	F	20.115	0.685	16.15	0.75	A	1	-0.219546	0.245511
Hydromedusa maximiliani	Chelidae	1	M	17	NA	19.8	NA	A	1	0.152469	-0.164706
Hydromedusa tectifera	Chelidae	3	F	25.44	2.68857	23.3667	2.60278	A	1	-0.0850122	0.0887304
Mesoclemmys vanderhaegei	Chelidae	4	F	19.875	2.29397	16.175	2.23584	A	1	-0.205996	0.228748
Mesoclemmys zuliae	Chelidae	2	F	27.1	0.8	19.95	0.85	A	1	-0.306305	0.358396
Rheodytes leukops	Chelidae	3	F	25.0333	0.664162	24.8667	0.705534	A	1	-0.00668005	0.00670241
Caretta Caretta	Cheloniidae	6	F	93.25	2.5046	90.62	3.01022	M	2	-0.0286091	0.0290223
Chelonia mydas	Cheloniidae	18	F	96.14	2.53813	90.45	2.04593	M	2	-0.0610083	0.0629077
Eretmochelys imbricata	Cheloniidae	3	F	80.5	2.03122	79.67	0.969656	M	2	-0.0103641	0.010418
Lepidochelys kempii	Cheloniidae	2	F	63.7	1.3	62.6	1.7875	M	2	-0.0174193	0.0175719
Lepidochelys olivacea	Cheloniidae	4	F	66.7	0.747814	66.6	0.973293	M	2	-0.00150038	0.0015015
Natator depressus	Cheloniidae	1	F	88.7	NA	83.1	NA	M	2	-0.0652152	0.0673887
Chelydra acutirostris	Chelydridae	1	M	25.72	NA	28.72	NA	A	1	0.110325	-0.116641
Chelydra serpentina	Chelydridae	4	M	30.165	3.30331	33.115	4.05326	A	1	0.093304	-0.0977955
Macrochelys temminckii	Chelydridae	4	M	42.0025	3.84211	50.985	3.74126	A	1	0.193802	-0.213856
Dermatemys mawii	Dermatemydidae	2	F	41.2285	7.0715	40.7355	2.5645	A	1	-0.0120298	0.0121025
Dermochelys coriacea	Dermochelyidae	3	F	153.38	1.35595	153	3.01256	M	2	-0.00248058	0.00248366
Chrysemys picta	Emydidae	7	F	15.4114	0.59838	13.2514	0.649353	A	1	-0.151004	0.163001
Graptemys barbouri	Emydidae	2	F	28.83	4.17	11.795	1.205	A	1	-0.893741	1.44426
Graptemys caglei	Emydidae	2	F	18.95	1.25	11.13	1.47	A	1	-0.53216	0.702606
Graptemys ernsti	Emydidae	2	F	26.95	1.55	11.55	1.55	A	1	-0.847298	1.33333
Graptemys flavimaculata	Emydidae	3	F	18.15	1.71974	10.77	0.565007	A	1	-0.521906	0.685237
Graptemys geographica	Emydidae	3	F	20.6633	3.8777	12.6193	1.6803	A	1	-0.493131	0.637435
Graptemys gibbonsi	Emydidae	3	F	27.9133	1.58667	12.8333	1.26667	A	1	-0.777059	1.17506
Graptemys nigrinoda	Emydidae	2	F	19.115	2.985	11.07	1.13	A	1	-0.546235	0.726739
Graptemys oculifera	Emydidae	2	F	18.815	2.785	9.655	0.545	A	1	-0.667179	0.948731
Graptemys ouachitensis	Emydidae	2	F	22.37	1.63	13.035	0.965	A	1	-0.540083	0.716149
Graptemys pseudogeographica	Emydidae	2	F	23.675	3.525	13.72	1.08	A	1	-0.545565	0.725583
Graptemys pulchra	Emydidae	2	F	27.015	1.485	11.93	0.07	A	1	-0.817336	1.26446
Graptemys sabinensis	Emydidae	1	F	18	NA	10.38	NA	A	1	-0.550491	0.734104
Graptemys versa	Emydidae	2	F	16.43	1.87	10.035	1.165	A	1	-0.49303	0.63727
Malaclemys terrapin	Emydidae	4	F	18.3212	0.830001	12.614	0.824394	A	1	-0.373254	0.452454
Pseudemys peninsularis	Emydidae	2	F	30.14	0.76	20.965	2.935	A	1	-0.362999	0.437634
Pseudemys rubriventris	Emydidae	2	F	32.05	1.65	29.2	2	A	1	-0.0931285	0.0976027
Pseudemys texana	Emydidae	2	F	30.76	2.24	19.765	5.535	A	1	-0.442302	0.556286
Terrapene coahuila	Emydidae	2	M	11.3	0.1	13.315	1.085	A	1	0.164088	-0.178319
Trachemys scripta	Emydidae	8	F	20.3287	1.13607	18.3014	1.03144	A	1	-0.10506	0.110777
Trachemys terrapen	Emydidae	2	F	25.8	4.2	19.4	4.9	A	1	-0.285101	0.329897
Trachemys venusta	Emydidae	2	F	34.535	7.865	25.205	8.895	A	1	-0.314931	0.370165
Batagur baska	Geoemydidae	3	F	51.9667	2.58994	44.5	3.10859	A	1	-0.155113	0.16779
Batagur borneoensis	Geoemydidae	2	F	53	7	37	3	A	1	-0.359374	0.432432
Batagur dhongoka	Geoemydidae	2	F	45	1	22.5	3.5	A	1	-0.693147	1
Batagur kachuga	Geoemydidae	2	F	53	3	28	1	A	1	-0.638087	0.892857
Batagur trivittata	Geoemydidae	1	F	58	NA	46	NA	A	1	-0.231802	0.26087
Geoclemys hamiltonii	Geoemydidae	3	F	33.7467	3.37928	29.5233	5.50135	A	1	-0.133701	0.143051
Hardella thurjii	Geoemydidae	3	F	48.85	7.82342	18.2	1.3	A	1	-0.987333	1.68407
Leucocephalon yuwonoi	Geoemydidae	8	M	18.75	0.507431	22.7775	0.692678	A	1	0.194579	-0.2148
Malayemys macrocephala	Geoemydidae	2	F	16.78	1.92	12.41	0.69	A	1	-0.301685	0.352135
Malayemys subtrijuga	Geoemydidae	1	F	23.6	NA	19.9	NA	A	1	-0.170527	0.18593
Mauremys annamensis	Geoemydidae	1	F	19.11	NA	16.87	NA	A	1	-0.124675	0.13278
Mauremys caspica	Geoemydidae	1	F	15.5	NA	11.5	NA	A	1	-0.298493	0.347826
Mauremys japonica	Geoemydidae	1	F	16.08	NA	11.38	NA	A	1	-0.345719	0.413005
Mauremys nigricans	Geoemydidae	1	F	18.47	NA	16.1	NA	A	1	-0.137329	0.147205
Mauremys reevesii	Geoemydidae	3	F	15.7333	1.70937	12.5633	1.39248	A	1	-0.224999	0.252322
Pangshura tecta	Geoemydidae	2	F	27.465	14.865	23.745	12.435	A	1	-0.14554	0.156665
Pangshura tentoria	Geoemydidae	3	F	19.9933	2.86191	12.54	1.43542	A	1	-0.466475	0.594365
Rhinoclemmys diademata	Geoemydidae	2	F	22.85	2.55	17.6	1.1	A	1	-0.261052	0.298295
Rhinoclemmys nasuta	Geoemydidae	5	F	18.5214	0.977932	15.5442	1.10139	A	1	-0.175239	0.191531
Kinosternon chimalhuaca	Kinosternidae	2	M	11.75	0.95	13.9	1.8	A	1	0.168036	-0.182979
Kinosternon herrerai	Kinosternidae	1	M	14.6	NA	16.6	NA	A	1	0.128381	-0.136986
Sternotherus carinatus	Kinosternidae	5	M	10.8198	0.506339	11.9242	0.316306	A	1	0.0971922	-0.102072
Sternotherus depressus	Kinosternidae	3	F	9.12667	0.787006	8.57333	0.594456	A	1	-0.0625439	0.0645412
Erymnochelys madagascariensis	Podocnemididae	1	M	34.5	NA	35.2	NA	A	1	0.0200868	-0.0202899
Podocnemis erythrocephala	Podocnemididae	1	F	21.39	NA	17.27	NA	A	1	-0.213953	0.238564
Podocnemis expansa	Podocnemididae	3	F	58.8167	9.61216	43.3967	3.46223	A	1	-0.304043	0.355327
Podocnemis lewyana	Podocnemididae	3	F	44.3667	3.07806	29.65	3.24666	A	1	-0.403026	0.496346
Podocnemis sextuberculata	Podocnemididae	3	F	24.7	3.90043	21.6	1.37477	A	1	-0.13411	0.143519
Podocnemis unifilis	Podocnemididae	6	F	36.193	2.85287	28.56	3.0634	A	1	-0.236859	0.267262
Podocnemis vogli	Podocnemididae	2	F	27.875	3.125	20.975	0.525	A	1	-0.284399	0.328963
Apalone ferox	Trionychidae	2	F	39.725	0.325	20.55	1.45	A	1	-0.65912	0.93309
Apalone mutica	Trionychidae	2	F	28.415	6.085	16.575	0.925	A	1	-0.539022	0.714329
Apalone spinifera	Trionychidae	2	F	33.185	3.315	17.545	0.145	A	1	-0.637329	0.891422
Aspideretes gangetica	Trionychidae	2	F	81.375	3.375	59.855	17.145	A	1	-0.307143	0.359536
Chitra chitra	Trionychidae	1	F	91.25	NA	86.5	NA	A	1	-0.0534586	0.0549133
Chitra indica	Trionychidae	4	F	66.6025	4.4619	56.34	1.7901	A	1	-0.167337	0.182153
Dogania subplana	Trionychidae	1	M	21.5	NA	25.4	NA	A	1	0.166696	-0.181395
Lissemys punctata	Trionychidae	3	F	26.1467	3.2691	21.7233	1.10704	A	1	-0.185335	0.203621
Pelodiscus sinensis	Trionychidae	2	F	23.25	9.75	20.95	6.05	A	1	-0.104166	0.109785
									CV_non-marine		121.63
									SE		18.3462
									CV*		121.98
	CV								SE*		18.399
	P value and statistical significance:
	The two-tailed P value equals 0.8473
	By conventional criteria, this difference is considered to be not statistically significant.								CV_marine		144.56
									SE		94.9733
	Confidence interval:								CV*		149.723
	The mean of Group One minus Group Two equals 11.89000								SE*		98.3652
	95% confidence interval of this difference: From -110.38909 to 134.16909
	Intermediate values used in calculations:
	t = 0.1931
	df = 92
	standard error of difference = 61.568

## Sheet: Supplementary Table 4
Family	n (species)	Larger sex	Habitat_Type	Habitat	F.CL	M.CL	SDI_ln	SDI_LG
Carettochelyidae	1	F	A	1	45.7	36.6667	-0.22023	0.246364
Chelidae	21	F	A	1	25.99	22.7	-0.135347	0.144934
Cheloniidae	6	F	M	2	81.49	78.84	-0.0330598	0.0336124
Chelydridae	3	M	A	1	32.63	37.61	0.142038	-0.15262
Dermatemydidae	1	F	A	1	41.2285	40.7355	-0.0120298	0.0121025
Dermochelyidae	1	F	M	2	153.38	153	-0.00248058	0.00248366
Emydidae	22	F	A	1	22.98	14.66	-0.449502	0.567531
Geoemydidae	19	F	A	1	30.34	22.03	-0.320062	0.377213
Kinosternidae	4	M	A	1	11.57	12.75	0.0971157	-0.101988
Podocnemididae	7	F	A	1	35.41	28.09	-0.231581	0.260591
Trionychidae	9	F	A	1	45.72	36.16	-0.234582	0.264381
